# Supplementary material for: Highly Sensitive Whole-Cell Mercury Biosensors for Environmental Monitoring
Source: Biosensors (Basel). 2024 May 13;14(5):246. doi: 10.3390/bios14050246 (PMC11117708; doi:10.3390/bios14050246)
Supplement: Supplementary file 1 [file biosensors-14-00246-s001.zip]

Archive with 1 entries (1 files):
- biosensors-2955775-supplementary.pdf
